# Supplementary material for: Inconsistent Methods Used to Set Airway Pressure Release Ventilation in Acute Respiratory Distress Syndrome: A Systematic Review and Meta-Regression Analysis
Source: J Clin Med. 2024 May 3;13(9):2690. doi: 10.3390/jcm13092690 (PMC11084500; doi:10.3390/jcm13092690)
Supplement: Supplementary file 1 [file jcm-13-02690-s001.zip]

Archive with 1 entries (1 files):
- jcm-2897055-supplementary.pdf
